# Supplementary material for: 4-Sulfanyl-1,2,3-triazole as a Powerful Ligand in CuAAC to Synthesize 1,4-Substituted 1,2,3-Triazoles Under Solvent-Free and Low Catalyst Loading
Source: Molecules. 2026 May 19;31(10):1723. doi: 10.3390/molecules31101723 (PMC13209198; doi:10.3390/molecules31101723)
Supplement: Supplementary file 1 [file molecules-31-01723-s001.zip]

Archive with 1 entries (1 files):
- molecules-4281934-supplementary.pdf
